# Supplementary material for: Protein Phosphatase 2A Promotes CD8+ T Cell Effector Function through the Augmentation of CD28 Costimulation
Source: Research (Wash D C). 2025 Jan 2;8:0545. doi: 10.34133/research.0545 (PMC11694323; doi:10.34133/research.0545)
Supplement: Supplementary 1 — Materials and Methods Figs. S1 to S6 References [file research.0545.f1.zip]

Archive with 2 entries (2 files):
- Figures S1-S6.pdf
- 0929-SI Materials and Methods for research-research.0545 (1).docx
